# Supplementary material for: Coordination-Polymer-Derived Cu-CoO/C Nanocomposite Used in Fenton-like Reaction to Achieve Efficient Degradation of Organic Compounds
Source: Nanomaterials (Basel). 2024 Jan 5;14(2):132. doi: 10.3390/nano14020132 (PMC10819537; doi:10.3390/nano14020132)
Supplement: Supplementary file 1 [file nanomaterials-14-00132-s001.zip]

Archive with 1 entries (1 files):
- nanomaterials-2739248-supplementary.pdf
